# Supplementary material for: Dellaglioa Algida Cell-Free Supernatant Inhibits Pseudomonas Fluorescence and Pseudomonas Fragi by Destroying Cell Membranes
Source: Foods. 2024 Sep 20;13(18):2986. doi: 10.3390/foods13182986 (PMC11431788; doi:10.3390/foods13182986)
Supplement: Supplementary file 1 [file foods-13-02986-s001.zip]

Archive with 7 entries (7 files):
- Table S1-components analysis of CFS.xlsx
- Table S2-components analysis of P.fluorescens by 0mg CFS treatment.xlsx
- Table S3-components analysis of P.fluorescens by 1mg CFS treatment.xlsx
- Table S4-components analysis of P.fluorescens by 2mg CFS treatment.xlsx
- Table S5-components analysis of P.fragi by 0mg CFS treatment.xlsx
- Table S6-components analysis of P.fragi by 1mg CFS treatment.xlsx
- Table S7-components analysis of P.fragi by 2mg CFS treatment.xlsx
