# Supplementary material for: Dellaglioa Algida Cell-Free Supernatant Inhibits Pseudomonas Fluorescence and Pseudomonas Fragi by Destroying Cell Membranes
Source: Foods. 2024 Sep 20;13(18):2986. doi: 10.3390/foods13182986 (PMC11431788; doi:10.3390/foods13182986)
Supplement: Supplementary file 1 [file foods-13-02986-s001.zip › Table S1-components analysis of CFS.xlsx]

## Sheet: Sheet1
Peak#	Ret.Time	Proc.From	Proc.To	Area	Height	A/H	Conc.	Name
1	6.994	6.944	7.007	5098	1860	2.74	0.05	Imidazo[4,5-d]imidazole, 1,6-dihydro-
2	7.063	7.007	7.088	12577	3321	3.79	0.14	Pyrazine, 2,5-dimethyl-
3	7.113	7.088	7.132	6171	2630	2.35	0.07	1H-Imidazole-4-carbonitrile, 5-amino-
4	7.144	7.132	7.175	4580	1951	2.35	0.05	(4H-[1,2,4]Triazol-3-yl)acetonitrile
5	7.207	7.175	7.3	6563	1485	4.42	0.07	(4H-[1,2,4]Triazol-3-yl)acetonitrile
6	8.756	8.569	9.4	2937043	253410	11.59	31.56	4-Heptanone, 2-methyl-
7	9.269	9.25	9.35	1064	436	2.44	0.01	2-Butene, 1-butoxy-, (E)-
8	10.1	9.957	10.288	70648	5113	13.82	0.76	Benzaldehyde
9	10.294	10.288	10.382	12447	2660	4.68	0.13	3-Morpholinone, 5-methyl-6-phenyl-
10	10.388	10.382	10.413	3119	1842	1.69	0.03	Benzaldehyde
11	10.438	10.413	10.45	3456	1862	1.86	0.04	Propanal, 2-(benzoyloxy)-, (R)-
12	10.63	10.45	10.8	36345	3018	12.04	0.39	1-Hexanone, 5-methyl-1-phenyl-
13	10.919	10.8	10.932	10920	2558	4.27	0.12	2,4,5-Trihydroxypyrimidine
14	10.944	10.932	11.15	17442	2836	6.15	0.19	Cyclopentanol, 1-methyl-
15	12.434	12.388	12.482	2115	545	3.88	0.02	Pyrazine, 2-ethyl-5-methyl-
16	12.488	12.482	12.544	552	404	1.37	0.01	Urea
17	12.633	12.563	12.638	913	513	1.78	0.01	7-(4-Nitrophenyl)(7H)triazolo[4,5-e]benzofurazan
18	12.644	12.638	12.65	296	519	0.57	0	7-(4-Nitrophenyl)(7H)triazolo[4,5-e]benzofurazan
19	12.713	12.65	12.775	3352	704	4.76	0.04	1-Pentene, 4,4-dimethyl-1,3-diphenyl-1-(trimethylsilyloxy)-
20	13.549	13.413	13.644	11355	1154	9.84	0.12	Pyrazine, 2-ethenyl-6-methyl-
21	13.725	13.644	13.732	3010	714	4.22	0.03	1,2-Benzenediol, O-(4-methylbenzoyl)-O'-propoxycarbonyl-
22	13.775	13.732	13.782	1258	412	3.05	0.01	Tetrafluorohydrazine
23	13.825	13.782	13.863	894	310	2.88	0.01	Pyrazol-3(2H)-one, 4-(2-furfurylidenamino)-1,5-dimethyl-2-phenyl-
24	14.968	14.85	15.369	188247	15413	12.21	2.02	Benzeneacetaldehyde
25	15.375	15.369	15.388	570	684	0.83	0.01	3-Picoline, 2-nitro-
26	15.4	15.388	15.438	718	491	1.46	0.01	Propane, 2,2-difluoro-
27	16.574	16.5	16.738	37446	6301	5.94	0.4	5-Nonanone
28	17.99	17.932	18.119	41111	8162	5.04	0.44	Nonanal
29	18.74	18.682	18.85	62085	16072	3.86	0.67	2,5-Dihydroxybenzaldehyde, 2TMS derivative
30	18.907	18.85	18.913	1358	399	3.4	0.01	1H-Imidazole-1-ethanol, .alpha.-methyl-
31	18.919	18.913	18.925	63	157	0.4	0	1H-Imidazole-1-ethanol, .alpha.-methyl-
32	20.101	20.044	20.138	5582	1854	3.01	0.06	3,4-Dihydroxymandelic acid, 4TMS derivative
33	20.174	20.138	20.232	4456	1338	3.33	0.05	1-Pentene, 4,4-dimethyl-1,3-diphenyl-1-(trimethylsilyloxy)-
34	21.705	21.644	21.813	11917	2276	5.24	0.13	Benzoic acid, (4-benzoyloxy-2-chlorophenyl) ester
35	21.881	21.813	21.95	8974	3269	2.75	0.1	Decanal
36	22.018	21.95	22.057	2862	1064	2.69	0.03	1,3,5-Trioxane
37	22.203	22.132	22.669	145074	11154	13.01	1.56	Benzaldehyde, 3,4-dimethyl-
38	23.456	23.4	23.494	33686	11821	2.85	0.36	Silane, dimethyl(dimethyl(dimethyl(2-isopropylphenoxy)silyloxy)silyloxy)(2-isopropylphenoxy)-
39	23.513	23.494	23.682	29212	8738	3.34	0.31	Silane, dimethyl(dimethyl(dimethyl(2-isopropylphenoxy)silyloxy)silyloxy)(2-isopropylphenoxy)-
40	23.875	23.832	23.894	2650	1065	2.49	0.03	Phthalic acid, 3,5-dimethylphenyl 4-isopropylphenyl ester
41	23.913	23.894	23.944	1650	919	1.8	0.02	Phthalic acid, 3,5-dimethylphenyl 4-isopropylphenyl ester
42	24.027	23.944	24.169	20334	3860	5.27	0.22	6-Undecanone
43	24.313	24.219	24.382	5883	1049	5.61	0.06	Nonanoic acid
44	24.413	24.382	24.5	6184	1203	5.14	0.07	3-(4-Methylbenzoyl)-2-thioxo-4-thiazolyl 4-methylbenzoate
45	24.508	24.5	24.594	2962	823	3.6	0.03	Butanoic acid, 3-methyl-2-[(phenylmethoxy)imino]-, trimethylsilyl ester
46	25.615	25.538	25.713	60719	21652	2.8	0.65	Cyclohexasiloxane, dodecamethyl-
47	27.483	27.457	27.519	1622	651	2.49	0.02	5-hydroxy-7-methoxyflavanone, tert.-butyldimethylsilyl ether
48	27.792	27.744	27.838	9643	3522	2.74	0.1	16-Methyl-heptadecane-1,2-diol, trimethylsilyl ether
49	27.877	27.838	27.932	3750	1357	2.76	0.04	16-Methyl-heptadecane-1,2-diol, trimethylsilyl ether
50	29.525	29.463	29.55	4782	2465	1.94	0.05	Bicyclo[3.1.0]hexan-2-one, 1,5-bis(1,1-dimethylethyl)-3,3-dimethyl-
51	29.589	29.55	29.644	7131	2543	2.8	0.08	1-Octyl trifluoroacetate
52	29.902	29.844	29.969	271905	175282	1.55	2.92	Cycloheptasiloxane, tetradecamethyl-
53	30.026	29.975	30.044	2250	1247	1.8	0.02	Nonane, 1-iodo-
54	30.238	30.157	30.95	4748302	1802451	2.63	51.03	Pentanoic acid, Valeric acid
55	30.557	30.544	30.588	830	378	2.2	0.01	Nonane, 1-iodo-
56	30.619	30.607	30.65	1466	548	2.68	0.02	Silane, 9H-fluoren-9-yltrimethyl-
57	30.694	30.65	30.713	2824	1858	1.52	0.03	N1,N1,N4-Tris(tert-butyldimethylsilyl)succinamide
58	30.8	30.732	30.819	691	555	1.25	0.01	2-[(p-Trimethylsilyloxy)phenyl]-2-[(p-trimethylsilyloxyethylenoxy)phenyl]propane
59	30.916	30.875	30.932	889	489	1.82	0.01	1-Butanol, 4-butoxy-
60	31.132	31.125	31.138	141	196	0.72	0	N-Isopropyl-3-phenylpropanamide
61	31.221	31.138	31.244	6095	3015	2.02	0.07	Decane, 1-iodo-
62	31.339	31.307	31.369	3515	2925	1.2	0.04	14-Heptadecenal
63	31.387	31.369	31.413	1761	1522	1.16	0.02	1-(Hexahydropyrrolizin-3-ylidene)-3,3-dimethyl-butan-2-one
64	31.598	31.513	31.682	14213	3672	3.87	0.15	Benzophenone
65	31.724	31.682	31.788	199037	191866	1.04	2.14	2,5-Dihydroxybenzoic acid, 3TMS derivative
66	31.888	31.844	31.932	8545	4714	1.81	0.09	Trichloroacetic acid, dodecyl ester
67	31.99	31.932	32.019	3291	1216	2.71	0.04	2-Methylhexan-3-yl 2,3,4,5,6-pentafluorobenzoate
68	32.049	32.019	32.069	4959	3060	1.62	0.05	Decane, 1-iodo-
69	32.107	32.069	32.144	8640	2626	3.29	0.09	2,6-Lutidine 3,5-dichloro-4-dodecylsulfinyl-
70	32.162	32.144	32.244	14756	4012	3.68	0.16	Ethanol, 2-(9-octadecenyloxy)-, (Z)-
71	32.319	32.244	32.338	3242	1084	2.99	0.03	Butanoic acid, 3-methyl-2-[(phenylmethoxy)imino]-, trimethylsilyl ester
72	32.359	32.338	32.394	2033	987	2.06	0.02	Nonane, 1-iodo-
73	32.419	32.394	32.469	3488	1220	2.86	0.04	Nonane, 1-iodo-
74	32.514	32.469	32.557	2691	881	3.05	0.03	Propanamide, N-(3-methoxyphenyl)-2,2-dimethyl-
75	32.593	32.557	32.65	2516	930	2.71	0.03	p-Hexylbenzaldehyde diethyl acetal
76	32.688	32.65	32.707	2891	2101	1.38	0.03	Nonanoic acid, 2,4,6-trimethyl-, methyl ester, (2S,4S,6R)-(+)-
77	32.737	32.707	32.757	3641	2077	1.75	0.04	Sulfurous acid, hexyl octyl ester
78	32.835	32.757	32.938	44165	25574	1.73	0.47	Cyclononasiloxane, octadecamethyl-
79	32.999	32.938	33.013	3977	2113	1.88	0.04	1-Butene, 4-iodo-
80	33.019	33.013	33.025	756	1093	0.69	0.01	1-Butene, 4-iodo-
81	33.068	33.025	33.144	10663	4178	2.55	0.11	2-Pentadecanone, 6,10,14-trimethyl-
82	33.188	33.144	33.238	6307	2550	2.47	0.07	1,5-Dithiaspiro[5.5]undecane-2-pentanoic acid, 10-methyl-7-(1-methylethyl)-, 1-oxide, [1R-[1.alpha.,2.beta.,6.beta.(7S*,10R*)]]
83	33.28	33.238	33.313	3742	1657	2.26	0.04	Phthalic acid, cyclobutyl tridecyl ester
84	33.351	33.313	33.419	12283	5366	2.29	0.13	1,1'-Bicyclohexyl, 4-methoxy-4'-pentyl-
85	33.466	33.419	33.619	2289	699	3.27	0.02	3,5-Dimethyl-4-octanone
86	33.658	33.619	33.694	1147	801	1.43	0.01	2-Buten-1-ol, propanoate
87	33.894	33.863	33.938	2068	1433	1.44	0.02	N-(Trifluoroacetyl)-N,O,O',O''-tetrakis(trimethylsilyl)norepinephrine
88	33.966	33.938	33.994	9073	4921	1.84	0.1	Octasiloxane, 1,1,3,3,5,5,7,7,9,9,11,11,13,13,15,15-hexadecamethyl-
89	34.032	33.994	34.094	9928	3808	2.61	0.11	Phthalic acid, 6-ethyl-3-octyl butyl ester
90	34.209	34.094	34.257	26897	15110	1.78	0.29	Hexadecanoic acid, ethyl ester
91	34.414	34.375	34.457	1593	553	2.88	0.02	1-Heptene, 1,3-diphenyl-1-(trimethylsilyloxy)-
92	34.463	34.457	34.475	228	377	0.6	0	1-Heptene, 1,3-diphenyl-1-(trimethylsilyloxy)-
93	35.306	35.232	35.344	1444	786	1.84	0.02	1-(2-Methoxyethoxy)-2-methyl-2-propanol, methyl ether
94	35.403	35.344	35.463	1937	1174	1.65	0.02	N-(Trifluoroacetyl)-N,O,O',O''-tetrakis(trimethylsilyl)norepinephrine
							99.99
