# Supplementary material for: Dellaglioa Algida Cell-Free Supernatant Inhibits Pseudomonas Fluorescence and Pseudomonas Fragi by Destroying Cell Membranes
Source: Foods. 2024 Sep 20;13(18):2986. doi: 10.3390/foods13182986 (PMC11431788; doi:10.3390/foods13182986)
Supplement: Supplementary file 1 [file foods-13-02986-s001.zip › Table S2-components analysis of P.fluorescens by 0mg CFS treatment.xlsx]

## Sheet: Sheet1
Peak#	Ret.Time	Proc.From	Proc.To	Area	Height	A/H	Conc.	Name
1	0.456	0.4	0.482	1173	354	3.31	0.34	Ethanedioic acid, dibutyl ester
2	0.531	0.482	0.557	686	174	3.94	0.2	Methane, isocyanato-
3	1.74	1.594	1.913	18962	2064	9.19	5.47	4-tert-Octylphenol, TMS derivative
4	1.924	1.913	1.95	541	313	1.73	0.16	Indolizine, 2-(4-methylphenyl)-
5	5.15	5.075	5.188	642	174	3.69	0.19	Indolizine, 2-(4-methylphenyl)-
6	7.761	7.175	7.932	19199	735	26.12	5.54	2-Nitro-4-(trifluoromethyl)phenol
7	8.758	8.657	8.769	4129	806	5.12	1.19	2-Amino-5-methylbenzoic acid
8	8.792	8.769	9.044	6378	748	8.53	1.84	p-Cyanophenyl p-(2-propoxyethoxy)benzoate
9	9.725	9.713	9.807	486	192	2.53	0.14	Indolizine, 2-(4-methylphenyl)-
10	9.844	9.807	9.869	381	155	2.46	0.11	Indolizine, 2-(4-methylphenyl)-
11	10.055	10.044	10.082	278	242	1.15	0.08	Indolizine, 2-(4-methylphenyl)-
12	10.207	10.182	10.232	260	179	1.45	0.07	Indolizine, 2-(4-methylphenyl)-
13	10.809	10.725	10.869	1146	358	3.2	0.33	2-(Trifluoroacetlyl)oxybenzylidene acetophenone
14	11.229	11.188	11.269	1638	641	2.56	0.47	5-Amino-2-phenyl-3,3,4(2H)-furantricarbonitrile
15	13.239	13.182	13.444	15670	2109	7.43	4.52	1-Heptene, 1,3-diphenyl-1-(trimethylsilyloxy)-
16	13.48	13.444	13.513	751	204	3.68	0.22	2-1-Phenyl ethylidene-hydrazono-3-methyl-2,3-dihydrobenzothiazole
17	13.571	13.513	13.644	692	134	5.16	0.2	2-1-Phenyl ethylidene-hydrazono-3-methyl-2,3-dihydrobenzothiazole
18	13.732	13.657	13.744	252	118	2.14	0.07	2(3H)-Benzofuranone, 3a,7a-dihydro-5-hydroxy-4-(1-oxo-3-phenyl-2-propenyl)-
19	13.769	13.744	13.894	327	227	1.44	0.09	4-Dehydroxy-N-(4,5-methylenedioxy-2-nitrobenzylidene)tyramine
20	13.994	13.932	14.219	873	195	4.48	0.25	3(2H)-Benzofuranone, 6-methoxy-2-[(3-methoxyphenyl)methylene]-, (E)-
21	14.309	14.263	14.375	189	69	2.74	0.05	2-1-Phenyl ethylidene-hydrazono-3-methyl-2,3-dihydrobenzothiazole
22	14.619	14.538	14.657	1052	242	4.35	0.3	2-1-Phenyl ethylidene-hydrazono-3-methyl-2,3-dihydrobenzothiazole
23	14.837	14.794	14.888	1471	354	4.16	0.42	Methane, isocyanato-
24	16.192	16.15	16.213	1294	530	2.44	0.37	Cyclobutanecarboxylic acid, 3-methylbutyl ester
25	17.201	17.169	17.269	2954	837	3.53	0.85	4-Pyridinamine, N,N,2-trimethyl-
26	17.769	17.713	17.857	6006	1532	3.92	1.73	Cyclohexa-2,5-diene-1,4-dione, 2-methyl-5-(4-morpholinyl)-
27	17.938	17.857	17.994	2201	280	7.86	0.63	Indolizine, 2-(4-methylphenyl)-
28	18.064	17.994	18.088	1175	258	4.55	0.34	Indolizine, 2-(4-methylphenyl)-
29	18.107	18.088	18.132	416	222	1.87	0.12	Indolizine, 2-(4-methylphenyl)-
30	18.232	18.132	18.263	2287	625	3.66	0.66	Methane, isocyanato-
31	18.925	18.888	19	2407	720	3.34	0.69	3,3,5-Trimethylcyclohexyl 2-(pentafluoropropionyloxy)benzoate
32	19.013	19	19.038	250	184	1.36	0.07	5H-1,2,4-Triazolo[3,4-a][2]benzazepine, 7-methyl-5-spirocyclohexane-
33	20.246	20.207	20.338	14238	2998	4.75	4.11	(-)-Epinephrine, 3TMS derivative
34	20.378	20.338	20.475	14623	4094	3.57	4.22	Silane, cyclohexyldimethoxymethyl-
35	22.123	22.088	22.175	5213	1903	2.74	1.5	1,3,5-Trioxane
36	22.988	22.95	23.119	6857	2034	3.37	1.98	1-Pentene, 4,4-dimethyl-1,3-diphenyl-1-(trimethylsilyloxy)-
37	23.567	23.544	23.607	877	485	1.81	0.25	Hexadecanoic acid, (2-pentadecyl-1,3-dioxolan-4-yl)methyl ester
38	25.432	25.394	25.457	1103	427	2.58	0.32	Pyrazine, 2-ethyl-3-methyl-
39	25.658	25.613	25.713	17648	6183	2.85	5.09	Cyclohexasiloxane, dodecamethyl-
40	27.256	27.219	27.307	4175	1742	2.4	1.2	(-)-Epinephrine, 3TMS derivative
41	29.6	29.563	29.694	20896	5697	3.67	6.03	1-Undecanol
42	29.908	29.869	29.938	12804	9038	1.42	3.69	Cycloheptasiloxane, tetradecamethyl-
43	29.999	29.975	30.044	2163	1178	1.84	0.62	2H-1,6-Benzoxazocin-5(6H)-one, 3,4-dihydro-
44	30.241	30.207	30.394	35542	13681	2.6	10.25	Pentanoic acid, 5-hydroxy-, 2,4-di-t-butylphenyl esters
45	30.63	30.6	30.669	5216	3031	1.72	1.5	Cyclohexasiloxane, dodecamethyl-
46	30.693	30.669	30.713	1113	857	1.3	0.32	2-[(p-Trimethylsilyloxy)phenyl]-2-[(p-trimethylsilyloxyethylenoxy)phenyl]propane
47	30.804	30.788	30.838	731	577	1.27	0.21	2-[(p-Trimethylsilyloxy)phenyl]-2-[(p-trimethylsilyloxyethylenoxy)phenyl]propane
48	30.915	30.869	30.938	1989	1667	1.19	0.57	Trisiloxane, octamethyl-
49	31.15	31.038	31.2	1153	406	2.84	0.33	Butanoic acid, 2-methyl-, methyl ester
50	31.224	31.207	31.238	723	676	1.07	0.21	Butane, 2,2-dimethyl-
51	31.604	31.582	31.644	1757	745	2.36	0.51	Benzophenone
52	31.652	31.644	31.694	804	630	1.28	0.23	Ethanone, 2-(5-methoxy-1-methyl-2-benzimidazolyl)thio-1-phenyl-
53	31.725	31.7	31.744	9212	9451	0.97	2.66	Benzeneethanamine, N-[(pentafluorophenyl)methylene]-.beta.,3,4-tris[(trimethylsilyl)oxy]-
54	31.892	31.813	31.938	6180	3290	1.88	1.78	1-Undecanol
55	32.049	32	32.082	2210	1004	2.2	0.64	2-(2,3-Dihydro-1,4-benzodioxin-6-yl)-5-oxo-N-(oxolan-2-ylmethyl)oxolane-3-carboxamide
56	32.107	32.082	32.144	6636	3992	1.66	1.91	5-Methylsalicylic acid, 2TMS derivative
57	32.203	32.144	32.244	18255	10600	1.72	5.27	3,6-Dioxa-2,4,5,7-tetrasilaoctane, 2,2,4,4,5,5,7,7-octamethyl-
58	32.282	32.244	32.3	2351	1902	1.24	0.68	Benzene, (1-pentylheptyl)-
59	32.317	32.3	32.375	2661	2404	1.11	0.77	Phenethyl isocyanate
60	32.407	32.375	32.432	1268	1096	1.16	0.37	1,2,5-Oxadiazol-3-amine, 4-(phenylmethoxy)-
61	32.462	32.432	32.488	3020	2091	1.44	0.87	Octanal, 2-(phenylmethylene)-
62	32.567	32.532	32.625	1056	830	1.27	0.3	1,4-bis[2-(4-Methylphenyl)diazen-1-yl]piperazine
63	32.747	32.719	32.763	472	417	1.13	0.14	Butane, 2,2-dimethyl-
64	32.837	32.794	32.875	5966	5043	1.18	1.72	1,1,1,5,7,7,7-Heptamethyl-3,3-bis(trimethylsiloxy)tetrasiloxane
65	32.913	32.875	32.938	120	39	3.08	0.03	Indolizine, 2-(4-methylphenyl)-
66	32.977	32.938	33.007	2045	1486	1.38	0.59	Benzene, (1-pentyloctyl)-
67	33.031	33.007	33.088	1962	1351	1.45	0.57	Phenethyl isocyanate
68	33.126	33.1	33.144	965	788	1.22	0.28	1,2,5-Oxadiazol-3-amine, 4-(phenylmethoxy)-
69	33.182	33.144	33.219	4640	1892	2.45	1.34	5-Methylsalicylic acid, 2TMS derivative
70	33.236	33.219	33.35	4869	2378	2.05	1.4	3,6-Dioxa-2,4,5,7-tetrasilaoctane, 2,2,4,4,5,5,7,7-octamethyl-
71	33.459	33.35	33.475	145	200	0.73	0.04	Ethanone, 1-[4-[4-(2-hydroxyethyl)-1-piperazinylsulfonyl]phenyl]-
72	33.726	33.475	33.832	2393	403	5.94	0.69	1,1,3,3,5,5,7,7-Octamethyl-7-(2-methylpropoxy)tetrasiloxan-1-ol
73	33.893	33.863	33.919	458	351	1.3	0.13	1,3-Dioxolane, 2-(3-bromo-3-buten-1-yl)-
74	33.966	33.919	34.007	2982	1797	1.66	0.86	1,1,1,5,7,7,7-Heptamethyl-3,3-bis(trimethylsiloxy)tetrasiloxane
75	34.034	34.007	34.113	2803	1353	2.07	0.81	Phthalic acid, cyclobutyl pentyl ester
76	34.209	34.169	34.269	6797	4358	1.56	1.96	Hexadecanoic acid, ethyl ester
77	34.403	34.344	34.613	4875	1427	3.42	1.41	5-Methylsalicylic acid, 2TMS derivative
78	35.033	34.938	35.082	277	39	7.1	0.08	Indolizine, 2-(4-methylphenyl)-
79	35.188	35.163	35.25	308	93	3.31	0.09	Indolizine, 2-(4-methylphenyl)-
80	35.34	35.25	35.369	1109	192	5.78	0.32	4-(Benzoylmethyl)-6-methyl-2H-1,4-benzoxazin-3-one
81	35.407	35.369	35.463	2461	1562	1.58	0.71	Benzeneethanamine, N-[(pentafluorophenyl)methylene]-.beta.,3,4-tris[(trimethylsilyl)oxy]-
82	35.562	35.525	35.682	262	57	4.6	0.08	Indolizine, 2-(4-methylphenyl)-
83	35.763	35.732	35.788	168	246	0.68	0.05	4-Dehydroxy-N-(4,5-methylenedioxy-2-nitrobenzylidene)tyramine
84	36.007	35.819	36.044	611	27	22.63	0.18	Indolizine, 2-(4-methylphenyl)-
85	36.095	36.044	36.138	1353	585	2.31	0.39	N-(Trifluoroacetyl)-N,O,O',O''-tetrakis(trimethylsilyl)norepinephrine
