# Supplementary material for: Dellaglioa Algida Cell-Free Supernatant Inhibits Pseudomonas Fluorescence and Pseudomonas Fragi by Destroying Cell Membranes
Source: Foods. 2024 Sep 20;13(18):2986. doi: 10.3390/foods13182986 (PMC11431788; doi:10.3390/foods13182986)
Supplement: Supplementary file 1 [file foods-13-02986-s001.zip › Table S3-components analysis of P.fluorescens by 1mg CFS treatment.xlsx]

## Sheet: Sheet1
Peak#	Ret.Time	Proc.From	Proc.To	Area	Height	A/H	Conc.	Name
1	6.569	6.488	6.694	2496	351	7.11	0.9	Benzoic acid, 2-(methylamino)-
2	7.507	7.45	7.6	1271	199	6.39	0.46	2H-1,2,3-Triazole-4-carboxylic acid, 2-(2-fluorophenyl)-
3	9.457	9.313	9.488	7099	1049	6.77	2.56	Benzaldehyde
4	9.557	9.488	9.582	4230	782	5.41	1.53	N,N-Di(2-propynyl)-N-ethylamine
5	9.675	9.582	9.719	4638	610	7.6	1.67	Ethanone, 2,2-dihydroxy-1-phenyl-
6	9.757	9.719	9.832	1500	341	4.4	0.54	1,3,5-Tri-O-benzoyl-.alpha.-d-ribofuranose
7	12.221	11.832	13.032	11444	422	27.12	4.13	1-Pentene, 4,4-dimethyl-1,3-diphenyl-1-(trimethylsilyloxy)-
8	13.775	13.75	13.944	1145	168	6.82	0.41	4-Dehydroxy-N-(4,5-methylenedioxy-2-nitrobenzylidene)tyramine
9	13.969	13.944	14.144	966	281	3.44	0.35	1-Pentene, 4,4-dimethyl-1,3-diphenyl-1-(trimethylsilyloxy)-
10	14.534	14.413	14.75	1751	379	4.62	0.63	Benzonitrile, m-phenethyl-
11	17.113	16.963	17.426	4878	499	9.78	1.76	Indolizine, 2-(4-methylphenyl)-
12	17.669	17.569	17.782	2833	690	4.11	1.02	Pentane, 3-methyl-
13	18.435	18.363	18.519	7205	1496	4.82	2.6	2,4-Dihydroxybenzaldehyde, 2TMS derivative
14	18.551	18.519	18.569	826	370	2.23	0.3	Indolizine, 2-(4-methylphenyl)-
15	20.018	19.825	20.144	7464	1439	5.19	2.69	Acetic acid, sodium salt
16	20.369	20.257	20.401	5061	1355	3.74	1.83	2-Phenylimino-1,2-dihydroanthra[1,2-d]thiazole-6,11-dione
17	20.432	20.401	20.469	2971	1092	2.72	1.07	N-(Trifluoroacetyl)-N,O,O',O''-tetrakis(trimethylsilyl)norepinephrine
18	21.857	21.807	21.913	4400	1052	4.18	1.59	1,3,5-Trioxane
19	22.791	22.738	22.838	3303	894	3.69	1.19	2-(tert.-Butyldimethylsilyl)oxybenzylidene acetophenone
20	23.354	23.301	23.426	2865	665	4.31	1.03	1-Triethylsilyloxyheptadecane
21	25.301	25.282	25.325	513	282	1.82	0.19	Pyrazine, 2-ethyl-3-methyl-
22	25.544	25.519	25.582	2109	943	2.24	0.76	Cyclohexasiloxane, dodecamethyl-
23	25.675	25.582	25.726	8896	2804	3.17	3.21	Cyclohexasiloxane, dodecamethyl-
24	27.185	27.157	27.25	3275	1109	2.95	1.18	N-(Trifluoroacetyl)-N,O,O',O''-tetrakis(trimethylsilyl)norepinephrine
25	29.89	29.857	29.932	16336	8512	1.92	5.9	Cycloheptasiloxane, tetradecamethyl-
26	29.971	29.95	29.994	1133	746	1.52	0.41	2H-1,6-Benzoxazocin-5(6H)-one, 3,4-dihydro-
27	30.225	30.188	30.357	34117	13631	2.5	12.32	Pentanoic acid, 5-hydroxy-, 2,4-di-t-butylphenyl esters
28	30.62	30.588	30.657	6519	4059	1.61	2.35	Cyclohexasiloxane, dodecamethyl-
29	30.688	30.657	30.713	2069	1077	1.92	0.75	15-Hydroxy-7-oxodehydroabietic acid, methyl ester, TMS derivative
30	30.801	30.713	30.819	1423	638	2.23	0.51	Alternariol monomethyl ether, 2TMS derivative
31	30.944	30.819	30.976	1589	430	3.7	0.57	1-Adamantanecarboxamide, N,N-dimethyl-,
32	31.214	31.188	31.257	1164	847	1.37	0.42	Di-n-decylsulfone
33	31.62	31.569	31.657	8581	5874	1.46	3.1	1,4-Methanobenzocyclodecene, 1,2,3,4,4a,5,8,9,12,12a-decahydro-
34	31.722	31.694	31.744	23260	20825	1.12	8.4	3,4-Dihydroxymandelic acid, 4TMS derivative
35	32.05	32.019	32.082	2151	1123	1.92	0.78	2-(2,3-Dihydro-1,4-benzodioxin-6-yl)-5-oxo-N-(oxolan-2-ylmethyl)oxolane-3-carboxamide
36	32.105	32.082	32.176	9874	5528	1.79	3.57	5-Methylsalicylic acid, 2TMS derivative
37	32.204	32.176	32.257	3893	1388	2.8	1.41	3,6-Dioxa-2,4,5,7-tetrasilaoctane, 2,2,4,4,5,5,7,7-octamethyl-
38	32.314	32.257	32.357	2062	1133	1.82	0.74	N-(Trifluoroacetyl)-O,O',O''-tris(trimethylsilyl)norepinephrine
39	32.401	32.357	32.426	749	410	1.83	0.27	Propanoic acid, 2,2-dimethyl-, phenylmethyl ester
40	32.457	32.426	32.475	393	350	1.12	0.14	2-Benzyl-3-methoxycyclopropanecarboxylic acid, methyl ester
41	32.563	32.526	32.594	316	267	1.18	0.11	Benzonitrile, m-phenethyl-
42	32.688	32.594	32.707	981	885	1.11	0.35	1,2-Dimethoxy-ethene
43	32.832	32.707	32.869	18581	16494	1.13	6.71	Cyclononasiloxane, octadecamethyl-
44	33.067	33.044	33.107	2075	1745	1.19	0.75	2-Bromononane
45	33.186	33.107	33.313	9646	3579	2.7	3.48	5-Methylsalicylic acid, 2TMS derivative
46	33.606	33.563	33.663	1152	440	2.62	0.42	3-Butoxy-1,1,1,5,5,5-hexamethyl-3-(trimethylsiloxy)trisiloxane
47	33.713	33.663	33.763	3072	1844	1.67	1.11	2,4,6-Tris(1,1-dimethylethyl)-4-methylcyclohexa-2,5-dien-1-one
48	33.963	33.919	34.007	5314	3450	1.54	1.92	1,1,1,5,7,7,7-Heptamethyl-3,3-bis(trimethylsiloxy)tetrasiloxane
49	34.032	34.007	34.075	2706	1458	1.86	0.98	Phthalic acid, cyclobutyl pentyl ester
50	34.208	34.107	34.244	9036	5716	1.58	3.26	Hexadecanoic acid, ethyl ester
51	34.417	34.326	34.507	10134	5098	1.99	3.66	Cyclopentanecarboxamide, 3-ethenyl-2-(3-pentenylidene)-N-phenyl-, [1.alpha.,2Z(E),3.alpha.]-
52	35.313	35.288	35.376	945	415	2.28	0.34	1,3-Dioxolane, 2-(3-bromo-3-buten-1-yl)-
53	35.406	35.376	35.463	3149	1374	2.29	1.14	Benzeneethanamine, N-[(pentafluorophenyl)methylene]-.beta.,3,4-tris[(trimethylsilyl)oxy]-
54	36.084	36.063	36.144	1406	532	2.64	0.51	3-Butoxy-1,1,1,5,5,5-hexamethyl-3-(trimethylsiloxy)trisiloxane
