# Supplementary material for: Dellaglioa Algida Cell-Free Supernatant Inhibits Pseudomonas Fluorescence and Pseudomonas Fragi by Destroying Cell Membranes
Source: Foods. 2024 Sep 20;13(18):2986. doi: 10.3390/foods13182986 (PMC11431788; doi:10.3390/foods13182986)
Supplement: Supplementary file 1 [file foods-13-02986-s001.zip › Table S4-components analysis of P.fluorescens by 2mg CFS treatment.xlsx]

## Sheet: Sheet1
Peak#	Ret.Time	Proc.From	Proc.To	Area	Height	A/H	Conc.	Name
1	0.793	0.625	0.838	14593	2022	7.22	2.22	Pentanoic acid
2	0.875	0.838	0.95	6272	1318	4.76	0.95	Pentanoic acid, 2-hydroxy-, ethyl ester
3	0.994	0.95	1.044	1215	310	3.92	0.18	RS-2,3-hexanediol
4	2.031	1.919	2.638	3206	601	5.33	0.49	Methyl (5-hydroxy-1H-benzimidazol-2-yl)carbamate
5	4.194	4.157	4.232	1643	408	4.03	0.25	Hydrazine, 1,1-dimethyl-
6	4.244	4.232	4.4	7241	459	15.78	1.1	4-Methyl-2,4-bis(p-hydroxyphenyl)pent-1-ene, 2TMS derivative
7	4.419	4.4	4.469	4635	1182	3.92	0.7	4-Methyl-2,4-bis(p-hydroxyphenyl)pent-1-ene, 2TMS derivative
8	4.519	4.469	4.569	8161	1447	5.64	1.24	1,2,4-Benzenetricarboxylic acid, 1,2-dimethyl ester
9	4.594	4.569	4.675	10396	1668	6.23	1.58	1,2,4-Benzenetricarboxylic acid, 1,2-dimethyl ester
10	4.751	4.675	4.8	11386	2098	5.43	1.73	Propanedioic acid
11	5.244	5.219	5.357	5338	523	10.21	0.81	2-t-Butyl-5-(dimethoxy-phosphoryl)-3-methyl-4-oxoimidazolidine-1-carboxylic acid, t-butyl ester
12	5.477	5.357	5.507	11522	1796	6.42	1.75	Butanoic acid, 2-methyl-
13	7.774	7.182	7.963	15674	603	25.99	2.38	Indolizine, 2-(4-methylphenyl)-
14	8.402	8.25	8.713	5387	423	12.74	0.82	1H-Imidazole, 1-(2-propenyl)-
15	10.812	10.725	11.044	42467	4587	9.26	6.46	Benzaldehyde
16	13.137	13	13.244	3487	650	5.36	0.53	Pyrazine, 2-ethyl-6-methyl-
17	13.369	13.275	13.613	9685	1315	7.37	1.47	1-Pentene, 4,4-dimethyl-1,3-diphenyl-1-(trimethylsilyloxy)-
18	15.433	15.363	15.613	23448	3177	7.38	3.56	Benzeneacetaldehyde
19	15.644	15.613	15.675	545	199	2.74	0.08	Benzene, 1-nitro-4-(phenylmethoxy)-
20	16.556	16.507	16.669	2622	457	5.74	0.4	Benzoic acid, 2-(benzoylthio)thiazol-4-yl ester
21	17.225	17.194	17.3	4168	1271	3.28	0.63	4-Pyridinamine, N,N,2-trimethyl-
22	17.573	17.538	17.638	2296	723	3.18	0.35	1H-Purin-6-ol
23	18.251	18.207	18.332	16869	5358	3.15	2.56	Nonanal
24	18.956	18.919	18.988	1093	559	1.96	0.17	1,1,1,2,2,3,3-Heptafluoro-3-(1,2,2,2-tetrafluoroethoxy)propane
25	20.268	20.232	20.313	6428	1599	4.02	0.98	3,4-Dihydroxymandelic acid, 4TMS derivative
26	20.376	20.313	20.469	10035	1684	5.96	1.53	Epinephrine, (.beta.)-, 3TMS derivative
27	21.989	21.95	22.038	13090	5173	2.53	1.99	Decanal
28	22.137	22.094	22.163	6917	2596	2.66	1.05	1,3,5-Trioxane
29	22.188	22.163	22.225	6623	2563	2.58	1.01	Pentane, 2-cyclopropyl-
30	22.315	22.257	22.682	67355	8334	8.08	10.24	Benzaldehyde, 3,4-dimethyl-
31	25.434	25.394	25.482	1764	586	3.01	0.27	Pyrazine, 2-ethyl-3-methyl-
32	25.667	25.625	25.719	10140	3867	2.62	1.54	Cyclohexasiloxane, dodecamethyl-
33	29.114	29.075	29.182	5745	2306	2.49	0.87	Succinic acid, 3-methylbut-2-en-1-yl 2-propylphenyl ester
34	29.595	29.557	29.688	26891	8010	3.36	4.09	1-Undecanol
35	29.909	29.882	29.938	7162	5097	1.41	1.09	Cycloheptasiloxane, tetradecamethyl-
36	29.997	29.975	30.05	2780	1399	1.99	0.42	2H-1,6-Benzoxazocin-5(6H)-one, 3,4-dihydro-
37	30.242	30.2	30.419	123757	50661	2.44	18.81	2,4-Di-tert-butylphenol
38	30.914	30.894	30.938	2906	2863	1.02	0.44	Trisiloxane, octamethyl-
39	31.15	31.132	31.169	949	962	0.99	0.14	2-Amino-3-methoxy-2-methyl-propionic acid
40	31.219	31.169	31.238	1842	928	1.98	0.28	Butane, 2,2-dimethyl-
41	31.59	31.544	31.632	3964	1417	2.8	0.6	1,2,4,5-Tetroxane, 3,3,6,6-tetraphenyl-
42	31.682	31.632	31.694	1436	401	3.58	0.22	Acetic acid, oxo((1-phenylethyl)amino)-, hydrazide
43	31.725	31.694	31.744	6725	6704	1	1.02	3,4-Dihydroxyphenylglycol, 4TMS derivative
44	31.825	31.807	31.838	367	391	0.94	0.06	Benzonitrile, m-phenethyl-
45	31.889	31.869	31.932	7264	4597	1.58	1.1	n-Pentadecanol
46	32.05	32.019	32.1	3035	1867	1.63	0.46	2-(2,3-Dihydro-1,4-benzodioxin-6-yl)-5-oxo-N-(oxolan-2-ylmethyl)oxolane-3-carboxamide
47	32.113	32.1	32.138	1829	1239	1.48	0.28	1,3,5-Tri-O-benzoyl-.alpha.-d-ribofuranose
48	32.204	32.138	32.25	24098	13423	1.8	3.66	3,6-Dioxa-2,4,5,7-tetrasilaoctane, 2,2,4,4,5,5,7,7-octamethyl-
49	32.282	32.25	32.3	2990	2689	1.11	0.45	Benzene, (1-pentylheptyl)-
50	32.318	32.3	32.357	3343	2915	1.15	0.51	Benzene, (1-butyloctyl)-
51	32.408	32.357	32.444	2416	1217	1.99	0.37	1,2,5-Oxadiazol-3-amine, 4-(phenylmethoxy)-
52	32.461	32.444	32.5	3864	2745	1.41	0.59	Octanal, 2-(phenylmethylene)-
53	32.575	32.5	32.625	2762	1027	2.69	0.42	1,4-bis[2-(4-Methylphenyl)diazen-1-yl]piperazine
54	32.688	32.625	32.713	1894	1461	1.3	0.29	Heptanoic acid, 2-ethyl-
55	32.743	32.713	32.782	1219	795	1.53	0.19	Butane, 2,2-dimethyl-
56	32.837	32.782	32.9	5800	3659	1.59	0.88	1,1,1,5,7,7,7-Heptamethyl-3,3-bis(trimethylsiloxy)tetrasiloxane
57	32.976	32.9	33.007	2777	1464	1.9	0.42	Benzene, (1-pentylheptyl)-
58	33.05	33.007	33.113	11193	6043	1.85	1.7	4,8,12-Tetradecatrienal, 5,9,13-trimethyl-
59	33.132	33.113	33.169	1108	868	1.28	0.17	1,2,5-Oxadiazol-3-amine, 4-(phenylmethoxy)-
60	33.237	33.169	33.257	4753	2671	1.78	0.72	3,6-Dioxa-2,4,5,7-tetrasilaoctane, 2,2,4,4,5,5,7,7-octamethyl-
61	33.285	33.257	33.319	2694	1104	2.44	0.41	Phthalic acid, cyclobutyl tridecyl ester
62	33.336	33.319	33.375	1789	1163	1.54	0.27	Propanedinitrile, cyclohexyl(2-methylcyclohexyl)-
63	33.462	33.45	33.488	282	314	0.9	0.04	Propanoic acid, 2,2-dimethyl-, cesium salt
64	33.613	33.582	33.644	875	604	1.45	0.13	2-(tert.-Butyldimethylsilyl)oxybenzylidene acetophenone
65	33.717	33.682	33.788	23177	13544	1.71	3.52	7,9-Di-tert-butyl-1-oxaspiro(4,5)deca-6,9-diene-2,8-dione
66	33.894	33.863	33.944	528	462	1.14	0.08	Trisiloxane, 1,1,1,5,5,5-hexamethyl-3,3-bis[(trimethylsilyl)oxy]-
67	33.968	33.944	33.994	3001	1822	1.65	0.46	Trisiloxane, 1,1,1,5,5,5-hexamethyl-3,3-bis[(trimethylsilyl)oxy]-
68	34.032	33.994	34.1	4750	2162	2.2	0.72	Phthalic acid, cyclobutyl pentyl ester
69	34.209	34.1	34.257	16214	10056	1.61	2.47	Hexadecanoic acid, ethyl ester
70	34.652	34.613	34.688	951	587	1.62	0.14	2,4,6-Tris(1,1-dimethylethyl)-4-methylcyclohexa-2,5-dien-1-one
71	35.319	35.263	35.344	1151	390	2.95	0.17	RS-2,3-hexanediol
72	35.369	35.344	35.382	263	232	1.13	0.04	4-[N'-(2-Oxo-1,2-dihydro-indol-3-ylidene)-hydrazino]-benzoic acid
73	35.409	35.382	35.432	1518	950	1.6	0.23	N-(Trifluoroacetyl)-N,O,O',O''-tetrakis(trimethylsilyl)norepinephrine
