# Supplementary material for: Dellaglioa Algida Cell-Free Supernatant Inhibits Pseudomonas Fluorescence and Pseudomonas Fragi by Destroying Cell Membranes
Source: Foods. 2024 Sep 20;13(18):2986. doi: 10.3390/foods13182986 (PMC11431788; doi:10.3390/foods13182986)
Supplement: Supplementary file 1 [file foods-13-02986-s001.zip › Table S5-components analysis of P.fragi by 0mg CFS treatment.xlsx]

## Sheet: Sheet1
Peak#	Ret.Time	Proc.From	Proc.To	Area	Height	A/H	Conc.	Name
1	2.126	2.101	2.169	717	365	1.96	0.11	2-Aminocyanoacetamide
2	2.238	2.169	2.263	2311	623	3.71	0.34	2-Propenal
3	2.326	2.263	2.351	2376	554	4.29	0.35	Propargyl alcohol
4	2.403	2.351	2.463	2367	448	5.28	0.35	4-Methyl-2,4-bis(p-hydroxyphenyl)pent-1-ene, 2TMS derivative
5	2.488	2.463	2.538	879	346	2.54	0.13	1,2,4-Benzenetricarboxylic acid, 1,2-dimethyl ester
6	3.301	3.263	3.338	465	192	2.42	0.07	Indolizine, 2-(4-methylphenyl)-
7	3.382	3.338	3.551	1546	198	7.81	0.23	Indolizine, 2-(4-methylphenyl)-
8	6.226	6.169	6.238	905	260	3.48	0.13	Benzoic acid, 2-(methylamino)-, 2-methylpropyl ester
9	6.352	6.238	6.376	2100	468	4.49	0.31	Benzoic acid, 2-(methylamino)-
10	6.451	6.376	6.501	1256	222	5.66	0.19	3-Methoxyformanilide
11	7.226	7.182	7.294	2220	339	6.55	0.33	Indolizine, 2-(4-methylphenyl)-
12	7.326	7.294	7.488	6373	524	12.16	0.94	Indolizine, 2-(4-methylphenyl)-
13	7.519	7.488	7.669	8546	743	11.5	1.27	Indolizine, 2-(4-methylphenyl)-
14	7.738	7.669	7.763	10477	2329	4.5	1.55	2-(4-Iodopyrazol-1-yl)ethanamine
15	7.817	7.763	8.038	37880	3260	11.62	5.61	(+)-trans-3,4-Dimethyl-2-phenyltetrahydro-1,4-thiazine
16	8.094	8.038	8.169	4741	685	6.92	0.7	2-t-Butyl-5-(dimethoxy-phosphoryl)-3-methyl-4-oxoimidazolidine-1-carboxylic acid, t-butyl ester
17	8.213	8.169	8.388	1314	332	3.96	0.19	4-Methyl-2,4-bis(p-hydroxyphenyl)pent-1-ene, 2TMS derivative
18	9.151	9.126	9.213	938	235	3.99	0.14	Indolizine, 2-(4-methylphenyl)-
19	9.239	9.213	9.251	865	665	1.3	0.13	Benzaldehyde
20	9.351	9.251	9.432	9408	1053	8.93	1.39	Benzaldehyde
21	9.482	9.432	9.507	3605	800	4.51	0.53	Benzaldehyde
22	9.551	9.507	9.644	4704	698	6.74	0.7	Benzaldehyde
23	10.775	10.519	10.969	7122	542	13.14	1.06	Methane, isocyanato-
24	11.832	11.801	11.869	363	141	2.57	0.05	Indolizine, 2-(4-methylphenyl)-
25	11.894	11.869	11.969	1498	277	5.41	0.22	4-(Benzoylmethyl)-6-methyl-2H-1,4-benzoxazin-3-one
26	11.978	11.969	12.001	600	455	1.32	0.09	4-Dehydroxy-N-(4,5-methylenedioxy-2-nitrobenzylidene)tyramine
27	12.211	12.169	12.376	916	226	4.05	0.14	Indolizine, 2-(4-methylphenyl)-
28	13.094	13.013	13.201	911	330	2.76	0.14	4-(Benzoylmethyl)-6-methyl-2H-1,4-benzoxazin-3-one
29	13.567	13.544	13.594	185	206	0.9	0.03	4-Dehydroxy-N-(4,5-methylenedioxy-2-nitrobenzylidene)tyramine
30	13.619	13.594	13.644	350	243	1.44	0.05	4-Dehydroxy-N-(4,5-methylenedioxy-2-nitrobenzylidene)tyramine
31	13.707	13.644	13.763	4574	807	5.67	0.68	1-(3-n-Propoxyphenyl)-2-propanone oxime
32	13.773	13.763	13.819	2562	793	3.23	0.38	4-Hydroxyphenyl pyrrolidinyl thione
33	13.869	13.819	13.944	4924	898	5.48	0.73	Acetic acid, 2-(3-indolylthio)-
34	13.982	13.944	14.032	1879	614	3.06	0.28	Benzamide, N-(1H-1,3-benzimidazol-2-ylmethyl)-4-methoxy-
35	14.044	14.032	14.069	554	420	1.32	0.08	2-Vinyl-1,3-dithiane
36	14.099	14.069	14.113	483	380	1.27	0.07	1,3,4-Oxadiazole, 2-(4-nitrobenzyl)-5-(3-pyridyl)-
37	14.143	14.113	14.169	408	268	1.52	0.06	4-Dehydroxy-N-(4,5-methylenedioxy-2-nitrobenzylidene)tyramine
38	14.457	14.313	14.513	11415	1254	9.1	1.69	4,5-Dihydro-2(1H)-pentalenone
39	14.536	14.513	14.569	3598	1229	2.93	0.53	1,2,4-Triazolo[4,3-b]pyridazine
40	14.607	14.569	14.682	3423	780	4.39	0.51	1-Heptene, 1,3-diphenyl-1-(trimethylsilyloxy)-
41	17.093	16.957	17.119	3189	501	6.37	0.47	Indolizine, 2-(4-methylphenyl)-
42	17.132	17.119	17.207	968	431	2.25	0.14	5H-Inden-5-one, octahydro-7a-methyl-3-(2-methylpropyl)-
43	17.657	17.557	17.788	20578	3134	6.57	3.05	Nonanal
44	18.13	18.013	18.251	9659	1113	8.68	1.43	Phenylethyl Alcohol
45	18.294	18.251	18.319	1872	583	3.21	0.28	5-Diazo-1,3-cyclopentadiene
46	18.423	18.319	18.582	18724	3084	6.07	2.77	2,4-Dihydroxybenzaldehyde, 2TMS derivative
47	18.569	18.563	18.582	20	148	0.14	0	1,1,1,2,2,3,3-Heptafluoro-3-(1,2,2,2-tetrafluoroethoxy)propane
48	19.852	19.788	19.919	9588	2017	4.75	1.42	(-)-Epinephrine, 3TMS derivative
49	19.969	19.919	19.994	2448	680	3.6	0.36	Cyclobutane, 1,1,2,3,3-pentamethyl-
50	20.019	19.994	20.132	1487	828	1.8	0.22	(S)-(+)-2-Pyrrolidinemethanol
51	20.144	20.132	20.176	313	504	0.62	0.05	1H-Indole-2-carboxylic acid, 6-(4-ethoxyphenyl)-3-methyl-4-oxo-4,5,6,7-tetrahydro-, isopropyl ester
52	20.238	20.176	20.313	4351	540	8.06	0.64	N-(Trifluoroacetyl)-N,O,O',O''-tetrakis(trimethylsilyl)norepinephrine
53	20.362	20.313	20.482	10678	1455	7.34	1.58	(-)-Epinephrine, 3TMS derivative
54	21.563	21.507	21.607	2011	728	2.76	0.3	Butane, 2,2-dimethyl-
55	22.788	22.732	22.832	5090	1352	3.76	0.75	1-Heptene, 1,3-diphenyl-1-(trimethylsilyloxy)-
56	22.857	22.832	22.907	1159	396	2.93	0.17	Indolizine, 2-(4-methylphenyl)-
57	23.001	22.907	23.019	53	239	0.22	0.01	4-Dehydroxy-N-(4,5-methylenedioxy-2-nitrobenzylidene)tyramine
58	23.392	23.276	23.438	7576	1244	6.09	1.12	Hexadecanoic acid, (2-pentadecyl-1,3-dioxolan-4-yl)methyl ester
59	24.537	24.501	24.563	1062	587	1.81	0.16	1-Triethylsilyloxyheptadecane
60	24.937	24.913	24.969	1731	1009	1.72	0.26	N-(Trifluoroacetyl)-N,O,O',O''-tetrakis(trimethylsilyl)norepinephrine
61	25.544	25.488	25.607	86039	32941	2.61	12.75	Cyclohexasiloxane, dodecamethyl-
62	25.674	25.607	25.713	9386	3088	3.04	1.39	Cyclohexasiloxane, dodecamethyl-
63	27.194	27.138	27.251	4281	1469	2.91	0.63	N-(Trifluoroacetyl)-N,O,O',O''-tetrakis(trimethylsilyl)norepinephrine
64	27.388	27.376	27.413	182	181	1.01	0.03	Indolizine, 2-(4-methylphenyl)-
65	27.755	27.694	27.782	2457	831	2.96	0.36	1,7-Di(3-ethylphenyl)-2,2,4,4,6,6-hexamethyl-1,3,5,7-tetraoxa-2,4,6-trisilaheptane
66	29.502	29.469	29.519	1366	914	1.49	0.2	1-(tert-Butoxy)propan-2-yl 2,2,3,3,3-pentafluoropropanoate
67	29.887	29.832	30.044	85704	51461	1.67	12.7	Cycloheptasiloxane, tetradecamethyl-
68	30.007	29.988	30.044	1464	798	1.83	0.22	Butane, 2,2-dimethyl-
69	30.223	30.188	30.307	9257	3891	2.38	1.37	Pentanedioic acid, (2,4-di-t-butylphenyl) mono-ester
70	30.618	30.582	30.651	7450	4369	1.71	1.1	Cyclohexasiloxane, dodecamethyl-
71	30.688	30.651	30.707	3198	1636	1.95	0.47	15-Hydroxy-7-oxodehydroabietic acid, methyl ester, TMS derivative
72	30.719	30.707	30.757	379	266	1.42	0.06	3-Hexanol, 2-methyl-
73	30.798	30.757	30.819	663	497	1.33	0.1	2-[(p-Trimethylsilyloxy)phenyl]-2-[(p-trimethylsilyloxyethylenoxy)phenyl]propane
74	31.045	31.026	31.063	523	510	1.03	0.08	2-[(p-Trimethylsilyloxy)phenyl]-2-[(p-trimethylsilyloxyethylenoxy)phenyl]propane
75	31.175	31.151	31.194	473	408	1.16	0.07	Butane, 2,2-dimethyl-
76	31.219	31.194	31.269	2144	1186	1.81	0.32	Nonane, 1-iodo-
77	31.457	31.432	31.544	1061	187	5.67	0.16	Indolizine, 2-(4-methylphenyl)-
78	31.6	31.544	31.682	4036	1030	3.92	0.6	1,2,4,5-Tetroxane, 3,3,6,6-tetraphenyl-
79	31.721	31.682	31.776	65841	61421	1.07	9.76	Benzeneethanamine, N-[(pentafluorophenyl)methylene]-.beta.,3,4-tris[(trimethylsilyl)oxy]-
80	31.987	31.969	32.026	359	266	1.35	0.05	4-Methyl-6-nitrobenzofurazan oxide
81	32.044	32.026	32.076	1780	970	1.84	0.26	2-(2,3-Dihydro-1,4-benzodioxin-6-yl)-5-oxo-N-(oxolan-2-ylmethyl)oxolane-3-carboxamide
82	32.105	32.076	32.144	9580	6089	1.57	1.42	5-Methylsalicylic acid, 2TMS derivative
83	32.202	32.144	32.294	14201	8063	1.76	2.1	3,6-Dioxa-2,4,5,7-tetrasilaoctane, 2,2,4,4,5,5,7,7-octamethyl-
84	32.317	32.294	32.382	1062	682	1.56	0.16	N-(Trifluoroacetyl)-N,O,O',O''-tetrakis(trimethylsilyl)norepinephrine
85	32.463	32.382	32.494	553	349	1.58	0.08	1-benzylindole
86	32.833	32.782	32.907	27019	21630	1.25	4	Cyclononasiloxane, octadecamethyl-
87	33	32.907	33.013	1238	668	1.85	0.18	2-Amino-4-methylpyrimidine
88	33.067	33.013	33.138	11411	6951	1.64	1.69	2-Pentadecanone, 6,10,14-trimethyl-
89	33.183	33.138	33.219	13126	6844	1.92	1.95	2,5-Dihydroxybenzoic acid, 3TMS derivative
90	33.238	33.219	33.257	4163	2951	1.41	0.62	Trisiloxane, octamethyl-
91	33.282	33.257	33.307	2072	1004	2.06	0.31	6,7-Dimethyl-triazolo(4,3-b)(1,2,4)-triazine
92	33.384	33.307	33.463	9895	2763	3.58	1.47	Ethanone, 1-(1,2,3,4,7,7a-hexahydro-1,4,4,5-tetramethyl-1,3a-ethano-3aH-inden-6-yl)-
93	33.607	33.563	33.682	1366	264	5.17	0.2	1-Heptene, 1,3-diphenyl-1-(trimethylsilyloxy)-
94	33.714	33.682	33.876	2617	1172	2.23	0.39	1-(tert-Butoxy)propan-2-yl 2,2,3,3,3-pentafluoropropanoate
95	33.962	33.926	34.001	5408	3448	1.57	0.8	1,1,1,5,7,7,7-Heptamethyl-3,3-bis(trimethylsiloxy)tetrasiloxane
96	34.035	34.001	34.076	3489	1502	2.32	0.52	Phthalic acid, cyclobutyl tridecyl ester
97	34.208	34.076	34.251	10617	6419	1.65	1.57	Hexadecanoic acid, ethyl ester
98	34.276	34.251	34.376	271	220	1.23	0.04	2-t-Butyl-5-(dimethoxy-phosphoryl)-3-methyl-4-oxoimidazolidine-1-carboxylic acid, t-butyl ester
99	34.409	34.376	34.451	5080	1918	2.65	0.75	N-(Trifluoroacetyl)-N,O,O',O''-tetrakis(trimethylsilyl)norepinephrine
100	34.475	34.451	34.551	4059	2643	1.54	0.6	1-Methylbutyl hexadecanoate
101	35.407	35.376	35.438	2997	1498	2	0.44	Benzeneethanamine, N-[(pentafluorophenyl)methylene]-.beta.,3,4-tris[(trimethylsilyl)oxy]-
102	36.089	36.057	36.151	2175	855	2.54	0.32	5-Methylsalicylic acid, 2TMS derivative
