# Supplementary material for: Dellaglioa Algida Cell-Free Supernatant Inhibits Pseudomonas Fluorescence and Pseudomonas Fragi by Destroying Cell Membranes
Source: Foods. 2024 Sep 20;13(18):2986. doi: 10.3390/foods13182986 (PMC11431788; doi:10.3390/foods13182986)
Supplement: Supplementary file 1 [file foods-13-02986-s001.zip › Table S6-components analysis of P.fragi by 1mg CFS treatment.xlsx]

## Sheet: Sheet1
Peak#	Ret.Time	Proc.From	Proc.To	Area	Height	A/H	Conc.	Name
1	0.315	0.263	0.388	4091	1001	4.09	0.55	2-Propenoic acid, butyl ester
2	0.426	0.388	0.494	3956	1093	3.62	0.53	N,N'-Dipropionylhydrazine
3	2.574	2.476	2.838	49561	6724	7.37	6.64	4-tert-Octylphenol, TMS derivative
4	4.388	4.301	4.463	6014	1253	4.8	0.81	Ethanamine, N-ethyl-N-nitroso-
5	6.442	6.401	6.507	1969	565	3.48	0.26	Cyclobutane, 1,1,2,3,3-pentamethyl-
6	7.83	7.082	7.982	22421	925	24.24	3	1-methyl-4-phenyl-5-thioxo-1,2,4-triazolidin-3-one
7	9.51	9.451	9.769	101835	23359	4.36	13.64	Oxime-, methoxy-phenyl-_
8	10.444	10.407	10.594	2068	420	4.92	0.28	p-Cyanophenyl p-(2-propoxyethoxy)benzoate
9	11.011	10.938	11.182	65912	8919	7.39	8.83	Benzaldehyde
10	11.244	11.182	11.319	11006	1364	8.07	1.47	4-Methyl-2,4-bis(p-hydroxyphenyl)pent-1-ene, 2TMS derivative
11	11.343	11.319	11.482	7175	1040	6.9	0.96	4,4'-bi-4H-pyran, 2,2',6,6'-tetrakis(1,1-dimethylethyl)-4,4'-dimethyl-
12	11.544	11.482	11.632	5849	1329	4.4	0.78	4',6'-Dimethoxy-2',3'-dimethylacetophenone
13	13.394	13.332	13.463	4519	1142	3.96	0.61	5-(Methylthio)-2-phenylpent-4-en-2-ol
14	13.53	13.463	13.626	31467	6570	4.79	4.21	Cyclotetrasiloxane, octamethyl-
15	13.644	13.626	13.726	5552	1288	4.31	0.74	3-Methylbutyl N-(heptafluorobutyryl)norleucinate
16	13.757	13.726	13.832	1658	468	3.54	0.22	5,6-Dihydro-4-methyl-5-oxo-2,6-diphenyl-4H-1,3,4-thiadiazine
17	15.041	15.001	15.101	2604	881	2.96	0.35	2-Propyn-1-ol, propionate
18	15.577	15.519	15.682	3890	1025	3.8	0.52	Benzeneacetaldehyde
19	17.334	17.307	17.413	4265	1217	3.5	0.57	4-Pyridinamine, N,N,2-trimethyl-
20	17.701	17.651	17.844	1857	693	2.68	0.25	1H-Purin-6-ol
21	17.914	17.844	18.076	34788	10316	3.37	4.66	Cyclotrisiloxane, hexamethyl-
22	18.32	18.276	18.376	11834	4079	2.9	1.58	Nonanal
23	18.84	18.757	18.888	6572	1363	4.82	0.88	Isoxazole, 3-phenyl-5-[(phenylmethyl)thio]-
24	19.007	18.888	19.038	9882	2740	3.61	1.32	2,4-Dihydroxybenzaldehyde, 2TMS derivative
25	19.16	19.038	19.288	4884	540	9.04	0.65	4-Methyl-2,4-bis(p-hydroxyphenyl)pent-1-ene, 2TMS derivative
26	20.303	20.263	20.401	20822	4984	4.18	2.79	(-)-Epinephrine, 3TMS derivative
27	20.448	20.401	20.507	7739	2084	3.71	1.04	Propenoic acid, 2-benzoylamino-3-(3,4-dimethoxyphenyl)-, ethyl ester
28	22.023	21.988	22.051	4264	2328	1.83	0.57	Decanal
29	22.217	22.132	22.269	19496	5005	3.9	2.61	Acetic acid, octyl ester
30	23.028	22.982	23.107	13959	4933	2.83	1.87	Cyclotetrasiloxane, octamethyl-
31	23.597	23.513	23.638	2300	593	3.88	0.31	1-Triethylsilyloxyheptadecane
32	25.461	25.407	25.494	1715	615	2.79	0.23	2-Pyridinecarboxaldehyde, oxime, (E)-
33	25.674	25.619	25.732	15069	5738	2.63	2.02	Cyclohexasiloxane, dodecamethyl-
34	27.265	27.232	27.313	5247	1898	2.76	0.7	Benzeneethanamine, N-[(pentafluorophenyl)methylene]-.beta.,3,4-tris[(trimethylsilyl)oxy]-
35	29.607	29.569	29.663	4449	1633	2.72	0.6	Cyclopentane, 1,1,3-trimethyl-
36	29.914	29.882	29.963	11448	7689	1.49	1.53	Cycloheptasiloxane, tetradecamethyl-
37	30.005	29.982	30.082	8378	3502	2.39	1.12	1,3,5,6-Tetramethyladamantane
38	30.248	30.207	30.426	76476	33354	2.29	10.24	2,4-Di-tert-butylphenol
39	30.413	30.394	30.426	129	201	0.64	0.02	4-Sulfamoyl-thiophene-2-carboxylic acid
40	30.633	30.601	30.669	4527	2966	1.53	0.61	Cyclohexasiloxane, dodecamethyl-
41	30.918	30.869	30.944	3686	3155	1.17	0.49	Trisiloxane, octamethyl-
42	31.354	31.338	31.551	2368	1003	2.36	0.32	2-Pyrenamine
43	31.592	31.551	31.644	6173	2988	2.07	0.83	2H-2,4a-Methanonaphthalen-8(5H)-one, 1,3,4,6,7,8a-hexahydro-1,1,5,5-tetramethyl-
44	31.728	31.644	31.769	10326	9180	1.12	1.38	Benzeneethanamine, N-[(pentafluorophenyl)methylene]-.beta.,3,4-tris[(trimethylsilyl)oxy]-
45	31.889	31.869	31.932	4866	3451	1.41	0.65	9-Octadecene, (E)-
46	32.05	32.032	32.076	2049	1579	1.3	0.27	Nonane, 1-iodo-
47	32.109	32.076	32.151	8621	4247	2.03	1.15	5-Methylsalicylic acid, 2TMS derivative
48	32.207	32.151	32.257	22376	19563	1.14	3	3,6-Dioxa-2,4,5,7-tetrasilaoctane, 2,2,4,4,5,5,7,7-octamethyl-
49	32.283	32.257	32.301	1634	1553	1.05	0.22	Benzene, (1-pentylheptyl)-
50	32.32	32.301	32.338	2042	2120	0.96	0.27	Phenethyl isocyanate
51	32.413	32.376	32.444	1410	880	1.6	0.19	1,2,5-Oxadiazol-3-amine, 4-(phenylmethoxy)-
52	32.569	32.538	32.613	1567	936	1.67	0.21	1,4-bis[2-(4-Methylphenyl)diazen-1-yl]piperazine
53	32.694	32.613	32.713	1668	1241	1.34	0.22	Heptanoic acid, 2-ethyl-
54	32.738	32.713	32.794	1257	817	1.54	0.17	3-Butoxy-1,1,1,5,5,5-hexamethyl-3-(trimethylsiloxy)trisiloxane
55	32.838	32.794	32.869	7214	5296	1.36	0.97	Cyclononasiloxane, octadecamethyl-
56	32.882	32.869	32.926	524	338	1.55	0.07	2-Furancarboxylic acid, anhydride
57	32.979	32.926	33.013	2128	1340	1.59	0.28	Benzene, 2-benzyloxy-1-methoxy-4-(2-nitroethenyl)-
58	33.048	33.013	33.113	3322	1343	2.47	0.44	2,2'-Bifuran, 2,2',5,5'-tetrahydro-
59	33.132	33.113	33.151	872	651	1.34	0.12	1,2,5-Oxadiazol-3-amine, 4-(phenylmethoxy)-
60	33.188	33.151	33.219	6005	2875	2.09	0.8	3,4-Dihydroxymandelic acid, 4TMS derivative
61	33.238	33.219	33.263	8362	6415	1.3	1.12	3,6-Dioxa-2,4,5,7-tetrasilaoctane, 2,2,4,4,5,5,7,7-octamethyl-
62	33.286	33.263	33.326	2988	1356	2.2	0.4	Phthalic acid, cyclobutyl tridecyl ester
63	33.339	33.326	33.394	1563	651	2.4	0.21	2,2,2-Trifluoroethyl acrylate
64	33.62	33.532	33.657	1111	442	2.51	0.15	1,3,5-Tri-O-benzoyl-.alpha.-d-ribofuranose
65	33.716	33.657	33.769	9879	5149	1.92	1.32	7,9-Di-tert-butyl-1-oxaspiro(4,5)deca-6,9-diene-2,8-dione
66	33.788	33.769	33.826	516	497	1.04	0.07	1-Heptene, 1,3-diphenyl-1-(trimethylsilyloxy)-
67	33.968	33.926	34.007	3417	2216	1.54	0.46	Trisiloxane, 1,1,1,5,5,5-hexamethyl-3,3-bis[(trimethylsilyl)oxy]-
68	34.039	34.007	34.107	4608	2137	2.16	0.62	Phthalic acid, cyclobutyl hexyl ester
69	34.213	34.144	34.263	12835	8106	1.58	1.72	Hexadecanoic acid, ethyl ester
70	34.417	34.363	34.519	5925	1484	3.99	0.79	N-(Trifluoroacetyl)-N,O,O',O''-tetrakis(trimethylsilyl)norepinephrine
71	35.412	35.376	35.451	2357	1290	1.83	0.32	Benzeneethanamine, N-[(pentafluorophenyl)methylene]-.beta.,3,4-tris[(trimethylsilyl)oxy]-
72	36.095	36.069	36.138	1454	569	2.56	0.19	1-Heptene, 1,3-diphenyl-1-(trimethylsilyloxy)-
