# Supplementary material for: Dellaglioa Algida Cell-Free Supernatant Inhibits Pseudomonas Fluorescence and Pseudomonas Fragi by Destroying Cell Membranes
Source: Foods. 2024 Sep 20;13(18):2986. doi: 10.3390/foods13182986 (PMC11431788; doi:10.3390/foods13182986)
Supplement: Supplementary file 1 [file foods-13-02986-s001.zip › Table S7-components analysis of P.fragi by 2mg CFS treatment.xlsx]

## Sheet: Sheet1
Peak#	Ret.Time	Proc.From	Proc.To	Area	Height	A/H	Conc.	Name
1	0.188	0.132	0.207	450	296	1.52	0.08	2H-1,2,3-Triazole-4-carboxylic acid, 2-(2-fluorophenyl)-
2	0.475	0.432	0.55	449	158	2.84	0.08	Indolizine, 2-(4-methylphenyl)-
3	1.038	1.013	1.119	449	186	2.41	0.08	Indolizine, 2-(4-methylphenyl)-
4	1.75	1.725	1.775	460	141	3.26	0.08	1,2,4-Benzenetricarboxylic acid, 1,2-dimethyl ester
5	1.882	1.775	1.907	4047	697	5.81	0.72	Propanedioic acid
6	1.963	1.907	1.975	3898	1020	3.82	0.7	Propanedioic acid
7	2.065	1.975	2.107	9878	1546	6.39	1.77	Urea
8	2.132	2.107	2.188	7757	1862	4.17	1.39	Urea
9	2.281	2.188	2.413	13207	1463	9.03	2.36	1,2,4-Benzenetricarboxylic acid, 1,2-dimethyl ester
10	2.508	2.413	2.519	1799	393	4.58	0.32	4-Methyl-2,4-bis(p-hydroxyphenyl)pent-1-ene, 2TMS derivative
11	2.587	2.519	2.619	1937	454	4.27	0.35	4-Methyl-2,4-bis(p-hydroxyphenyl)pent-1-ene, 2TMS derivative
12	2.644	2.619	2.657	1040	557	1.87	0.19	1,2,4-Benzenetricarboxylic acid, 1,2-dimethyl ester
13	2.684	2.657	2.719	2219	815	2.72	0.4	Butanoic acid, 3-methyl-
14	2.775	2.719	2.825	5965	1060	5.63	1.07	1,3-Dioxane
15	2.869	2.825	2.882	4167	1381	3.02	0.74	dl-Homoserine
16	2.905	2.882	2.988	5278	1472	3.59	0.94	Propanoic acid
17	3.069	2.988	3.132	1403	183	7.67	0.25	Indolizine, 2-(4-methylphenyl)-
18	3.833	3.8	3.869	413	204	2.02	0.07	Indolizine, 2-(4-methylphenyl)-
19	4.338	4.313	4.35	359	214	1.68	0.06	Indolizine, 2-(4-methylphenyl)-
20	4.375	4.35	4.444	842	204	4.13	0.15	Indolizine, 2-(4-methylphenyl)-
21	4.89	4.819	4.938	1058	217	4.88	0.19	Indolizine, 2-(4-methylphenyl)-
22	5.794	5.769	5.844	157	84	1.87	0.03	Indolizine, 2-(4-methylphenyl)-
23	7.213	7.182	7.25	964	317	3.04	0.17	Acetamide, N-(3-methylphenyl)-2-acetoxy-
24	7.395	7.25	7.413	3585	561	6.39	0.64	Acetamide, N-(3-methylphenyl)-2-acetoxy-
25	7.569	7.413	7.6	7782	948	8.21	1.39	Carbamic acid, N-(4-methylphenyl)-, oxiranylmethyl ester
26	7.657	7.6	7.713	5415	836	6.48	0.97	1,2,3-Propatriol, 1-indol-4-yl(ether)
27	7.757	7.713	7.794	4646	1046	4.44	0.83	5,7-Dinitro-1H-indazole
28	7.825	7.794	7.932	4230	1128	3.75	0.76	3H-indole, 2-methyl-3-phenyl-
29	9.013	8.988	9.069	602	180	3.34	0.11	Indolizine, 2-(4-methylphenyl)-
30	9.971	9.888	10	4882	960	5.09	0.87	2-(Trifluoroacetlyl)oxybenzylidene acetophenone
31	10.069	10	10.194	8337	820	10.17	1.49	4,4'-bi-4H-pyran, 2,2',6,6'-tetrakis(1,1-dimethylethyl)-4,4'-dimethyl-
32	10.206	10.194	10.232	813	463	1.76	0.15	1-Benzoyl-3-(2-chloroethyl)-5-isopropylidene-2-pyrazoline
33	10.275	10.232	10.3	1091	384	2.84	0.19	Acetic acid, oxo((1-phenylethyl)amino)-, hydrazide
34	12.413	12.388	12.55	1138	353	3.22	0.2	Benzene, 1-trifluoromethyl-4-(2-methoxybenzyloxy)-3-nitro-
35	12.588	12.55	12.65	2606	454	5.74	0.47	4-Dehydroxy-N-(4,5-methylenedioxy-2-nitrobenzylidene)tyramine
36	12.675	12.65	12.713	1908	770	2.48	0.34	Carbamic acid, 4-methoxyphenyl-, allyl ester
37	12.736	12.713	12.832	2474	646	3.83	0.44	4-Methyl-2,4-bis(p-hydroxyphenyl)pent-1-ene, 2TMS derivative
38	12.869	12.832	12.894	232	194	1.2	0.04	4-Pyridinecarboxaldehyde, oxime
39	13.169	13.15	13.2	176	154	1.14	0.03	4-Dehydroxy-N-(4,5-methylenedioxy-2-nitrobenzylidene)tyramine
40	13.344	13.2	13.457	723	211	3.43	0.13	Indolizine, 2-(4-methylphenyl)-
41	13.482	13.457	13.638	1039	274	3.79	0.19	4-Dehydroxy-N-(4,5-methylenedioxy-2-nitrobenzylidene)tyramine
42	13.727	13.638	13.744	1231	375	3.28	0.22	4-Dehydroxy-N-(4,5-methylenedioxy-2-nitrobenzylidene)tyramine
43	13.826	13.744	13.863	1614	504	3.2	0.29	4-Dehydroxy-N-(4,5-methylenedioxy-2-nitrobenzylidene)tyramine
44	13.913	13.863	13.925	743	333	2.23	0.13	4-Dehydroxy-N-(4,5-methylenedioxy-2-nitrobenzylidene)tyramine
45	13.969	13.925	14.013	1042	365	2.85	0.19	2,3-Dicyano-5,6-diphenylpyrazine
46	14.069	14.013	14.132	1190	178	6.69	0.21
47	14.19	14.132	14.219	1175	308	3.81	0.21	2(3H)-Benzofuranone, 3a,7a-dihydro-5-hydroxy-4-(1-oxo-3-phenyl-2-propenyl)-
48	14.232	14.219	14.35	1683	248	6.79	0.3	2-1-Phenyl ethylidene-hydrazono-3-methyl-2,3-dihydrobenzothiazole
49	14.382	14.35	14.419	455	239	1.9	0.08	4-[N'-(2-Oxo-1,2-dihydro-indol-3-ylidene)-hydrazino]-benzoic acid
50	14.943	14.85	15.057	7355	1125	6.54	1.31	Benzeneacetaldehyde
51	15.063	15.057	15.107	754	411	1.83	0.13	Indolizine, 2-(4-methylphenyl)-
52	15.131	15.107	15.163	449	321	1.4	0.08	1-benzylindole
53	16.893	16.857	16.982	2983	690	4.32	0.53	Benzaldehyde, 4-methoxy-
54	17.499	17.438	17.557	1273	307	4.15	0.23	Indolizine, 2-(4-methylphenyl)-
55	17.955	17.932	18.032	709	249	2.85	0.13	Methane, isocyanato-
56	18.463	18.407	18.563	2315	459	5.04	0.41	1,5-Heptadien-3-yne
57	18.587	18.563	18.607	328	295	1.11	0.06	Benzonitrile, m-phenethyl-
58	18.619	18.607	18.688	968	343	2.82	0.17	Benzonitrile, m-phenethyl-
59	18.724	18.688	18.775	1230	402	3.06	0.22	2H-[1,2,4]Triazine-3-thione, 5,6-diphenyl-4,5-dihydro-
60	20.109	20.057	20.144	2041	636	3.21	0.36	N-(Trifluoroacetyl)-N,O,O',O''-tetrakis(trimethylsilyl)norepinephrine
61	20.169	20.144	20.182	838	426	1.97	0.15	p-Trimethylsilyloxyphenyl-bis(trimethylsilyloxy)ethane
62	20.225	20.182	20.257	1638	529	3.1	0.29	2,7-Diphenyl-1,6-dioxopyridazino[4,5:2',3']pyrrolo[4',5'-d]pyridazine
63	20.321	20.257	20.363	5882	1228	4.79	1.05	3,4-Dihydroxybenzyl alcohol,tris(trimethylsilyl)-
64	20.432	20.363	20.469	4751	880	5.4	0.85	N-(Trifluoroacetyl)-N,O,O',O''-tetrakis(trimethylsilyl)norepinephrine
65	22.009	21.969	22.082	6996	1985	3.52	1.25	1,3,5-Trioxane
66	22.19	22.132	22.325	20456	3019	6.78	3.66	Benzaldehyde, 3,4-dimethyl-
67	22.348	22.325	22.4	4803	1267	3.79	0.86	1H-Indole, 2,3-dihydro-4-methyl-
68	22.45	22.4	22.507	4619	853	5.42	0.83	1H-Pyrazolo[3,4-b]pyridin-3-ylamine
69	22.532	22.507	22.575	1548	452	3.42	0.28	2-Hydrazino-5-cyanopyridine
70	22.588	22.575	22.613	201	201	1	0.04	Acetic acid, cesium salt
71	22.939	22.882	22.969	1625	544	2.99	0.29	4-(Benzoylmethyl)-6-methyl-2H-1,4-benzoxazin-3-one
72	25.674	25.588	25.719	10166	3227	3.15	1.82	Cyclohexasiloxane, dodecamethyl-
73	29.585	29.544	29.675	16085	4034	3.99	2.87	1-Undecanol
74	29.844	29.819	29.882	242	190	1.27	0.04	Indolizine, 2-(4-methylphenyl)-
75	29.905	29.882	29.938	7263	4691	1.55	1.3	Cycloheptasiloxane, tetradecamethyl-
76	29.988	29.963	30.075	13218	5629	2.35	2.36	1,3,5,6-Tetramethyladamantane
77	30.236	30.169	30.5	158601	61408	2.58	28.34	2,4-Di-tert-butylphenol
78	30.45	30.425	30.5	633	273	2.32	0.11	2-p-Nitrophenyl-oxadiazol-1,3,4-one-5
79	30.629	30.588	30.682	1649	710	2.32	0.29	4-Methyl-2,4-bis(p-hydroxyphenyl)pent-1-ene, 2TMS derivative
80	30.719	30.682	30.757	590	170	3.47	0.11	Indolizine, 2-(4-methylphenyl)-
81	30.913	30.882	30.938	3652	3146	1.16	0.65	Trisiloxane, octamethyl-
82	31.582	31.544	31.638	4463	2866	1.56	0.8	2-Thiazolamine, N-[2-(3,4-dimethoxyphenyl)ethyl]-4-(4-pyridinyl)-
83	31.644	31.638	31.669	775	727	1.07	0.14	4-Nitrophenyl-.beta.-phenylpropionate
84	31.724	31.682	31.775	6933	6705	1.03	1.24	3,4-Dihydroxyphenylglycol, 4TMS derivative
85	31.825	31.794	31.869	521	548	0.95	0.09	Benzene, 2-benzyloxy-1-methoxy-4-(2-nitroethenyl)-
86	31.889	31.869	31.919	3209	2322	1.38	0.57	Cyclopentane, 1,1,3-trimethyl-
87	32.049	32	32.075	1769	1342	1.32	0.32	Di-n-decylsulfone
88	32.108	32.075	32.138	2869	1512	1.9	0.51	5-Methylsalicylic acid, 2TMS derivative
89	32.204	32.138	32.263	28108	21433	1.31	5.02	3,6-Dioxa-2,4,5,7-tetrasilaoctane, 2,2,4,4,5,5,7,7-octamethyl-
90	32.281	32.263	32.3	3249	2623	1.24	0.58	Benzene, (1-pentylheptyl)-
91	32.319	32.3	32.363	3548	2643	1.34	0.63	Benzene, (1-butyloctyl)-
92	32.406	32.363	32.425	2362	1717	1.38	0.42	1,2,5-Oxadiazol-3-amine, 4-(phenylmethoxy)-
93	32.463	32.425	32.482	2636	1713	1.54	0.47	Octanal, 2-(phenylmethylene)-
94	32.564	32.482	32.625	3364	1072	3.14	0.6	1,4-bis[2-(4-Methylphenyl)diazen-1-yl]piperazine
95	32.689	32.625	32.707	1289	799	1.61	0.23	Butyric acid, 2,2,3,3-tetramethyl-
96	32.744	32.707	32.775	1286	799	1.61	0.23	Butane, 2,2-dimethyl-
97	32.836	32.775	32.882	6111	3762	1.62	1.09	1,1,1,5,7,7,7-Heptamethyl-3,3-bis(trimethylsiloxy)tetrasiloxane
98	32.971	32.882	33.007	3679	1819	2.02	0.66	Benzene, (1-pentylheptyl)-
99	33.049	33.007	33.094	6600	2818	2.34	1.18	4,8,12-Tetradecatrienal, 5,9,13-trimethyl-
100	33.13	33.094	33.15	1451	933	1.56	0.26	2,6-Lutidine-4-[benzyloxy]-3,5-dichloro-
101	33.188	33.15	33.207	1855	765	2.42	0.33	5-Methylsalicylic acid, 2TMS derivative
102	33.237	33.207	33.263	11110	8776	1.27	1.99	3,6-Dioxa-2,4,5,7-tetrasilaoctane, 2,2,4,4,5,5,7,7-octamethyl-
103	33.306	33.263	33.432	4801	928	5.17	0.86	Benzene, (1-ethylnonyl)-
104	33.513	33.432	33.588	1417	212	6.68	0.25	Indolizine, 2-(4-methylphenyl)-
105	33.612	33.588	33.675	1647	636	2.59	0.29	2-(tert.-Butyldimethylsilyl)oxybenzylidene acetophenone
106	33.715	33.675	33.794	19581	11354	1.72	3.5	7,9-Di-tert-butyl-1-oxaspiro(4,5)deca-6,9-diene-2,8-dione
107	33.888	33.794	33.944	764	209	3.66	0.14	4-(Benzoylmethyl)-6-methyl-2H-1,4-benzoxazin-3-one
108	33.963	33.944	34.007	2494	1687	1.48	0.45	Trisiloxane, 1,1,1,5,5,5-hexamethyl-3,3-bis[(trimethylsilyl)oxy]-
109	34.033	34.007	34.094	3286	1602	2.05	0.59	Phthalic acid, cyclobutyl pentyl ester
110	34.211	34.094	34.275	7454	4718	1.58	1.33	Hexadecanoic acid, ethyl ester
111	34.436	34.388	34.482	2598	1125	2.31	0.46	3,6-Dioxa-2,4,5,7-tetrasilaoctane, 2,2,4,4,5,5,7,7-octamethyl-
112	35.316	35.263	35.332	1027	274	3.75	0.18	1,3-Dioxolane, 2-(3-bromo-3-buten-1-yl)-
113	35.357	35.332	35.382	487	232	2.1	0.09	4-Methyl-2,4-bis(p-hydroxyphenyl)pent-1-ene, 2TMS derivative
114	35.41	35.382	35.463	1830	975	1.88	0.33	N-(Trifluoroacetyl)-N,O,O',O''-tetrakis(trimethylsilyl)norepinephrine
115	35.894	35.882	35.919	151	119	1.27	0.03	Indolizine, 2-(4-methylphenyl)-
